# Supplementary material for: Light-Activated Monomethyl Auristatin E Prodrug Nanoparticles for Combinational Photo-Chemotherapy of Pancreatic Cancer
Source: Molecules. 2022 Apr 14;27(8):2529. doi: 10.3390/molecules27082529 (PMC9032578; doi:10.3390/molecules27082529)
Supplement: Supplementary file 1 [file molecules-27-02529-s001.zip]

Archive with 1 entries (1 files):
- molecules-1669277-supplementary.pdf
